# Supplementary material for: Variability and cost implications of three generations of the Roche LightCycler® 480
Source: PLoS One. 2018 Jan 12;13(1):e0190847. doi: 10.1371/journal.pone.0190847 (PMC5766094; doi:10.1371/journal.pone.0190847)
Supplement: S2 Dataset — (XLSX) [file pone.0190847.s002.xlsx]

## Sheet: probe titration + plots fig 2
in yellow the standard probe concentrations as shown in Table 3																Run name:
LCI		1	2	3	4	5	6		7	8	9	10	11	12		EP20151204-probeLC1
	mfp 1	0,1.	0,15.	0,2.	0,25.	0,3.	NTC		0,1.	0,15.	0,2.	0,25.	0,3.	NTC															0.1	0.15	0.2	0.25	0.3	NTC				0.1	0.15	0.2	0.25	0.3	NTC
positive control	mfp2	0,1.	0,15.	0,2.	0,25.	0,3.	NTC	1:10 positive control	0,1.	0,15.	0,2.	0,25.	0,3.	NTC												mfp 1	LC 1-A		0.88	1.34	1.64	1.65	1.81	0.1		LC 1-A	mfp 1	0.85	1.18	1.48	1.49	1.48	0.1
synechococcus (IC)	mfp3	0,1.	0,15.	0,2.	0,25.	0,3.	NTC	synechococcus (IC)	0,1.	0,15.	0,2.	0,25.	0,3.	NTC												mfp 1	LC III-E		5.91	9.07	11.29	10.92	13.85	0.8		LC III-E	mfp 1	5.6	7.34	8.46	9.73	8.64	0.8
	mfp4	0,1.	0,15.	0,2.	0,25.	0,3.	NTC		0,1.	0,15.	0,2.	0,25.	0,3.	NTC															0.1	0.15	0.2	0.25	0.3	NTC
	mrp4	0,1.	0,15.	0,2.	0,25.	0,3.	NTC		0,1.	0,15.	0,2.	0,25.	0,3.	NTC												mfp2	LC 1-A		1.09	1.3	1.63	1.83	2.3	0.1		LC 1-A	mfp2	0.84	1.08	1.31	1.37	1.43	0.1
	cy	0,1.	0,15.	0,2.	0,25.	0,3.	NTC		0,1.	0,15.	0,2.	0,25.	0,3.	NTC												mfp2	LC III-E		6.65	8.44	10.99	11.98	15.25	0.9		LC III-E	mfp2	6.72	8.08	9.02	9.44	11.13	0.9
																													0.1	0.15	0.2	0.25	0.3	NTC
LCIII		1	2	3	4	5	6		7	8	9	10	11	12		EP20151204-probeLC6										mfp3	LC 1-A		0.93	1.17	1.43	1.66	1.89	0.1		LC 1-A	mfp3	0.59	0.77	1.4	1.48	1.39	0.1
	mfp 1	0,1.	0,15.	0,2.	0,25.	0,3.	NTC		0,1.	0,15.	0,2.	0,25.	0,3.	NTC												mfp3	LC III-E		6.05	7.24	9.75	11.53	12.58	1		LC III-E	mfp3	3.79	6.08	9.39	9.99	10.84	0.9
positive control	mfp2	0,1.	0,15.	0,2.	0,25.	0,3.	NTC	1:10 positive control	0,1.	0,15.	0,2.	0,25.	0,3.	NTC															0.1	0.15	0.2	0.25	0.3	NTC
synechococcus (IC)	mfp3	0,1.	0,15.	0,2.	0,25.	0,3.	NTC	synechococcus (IC)	0,1.	0,15.	0,2.	0,25.	0,3.	NTC												mfp4	LC 1-A		1.13	1.64	2.08	2.57	2.29	0.1		LC 1-A	mfp4	0.87	1.27	1.71	1.87	1.81	0.1
	mfp4	0,1.	0,15.	0,2.	0,25.	0,3.	NTC		0,1.	0,15.	0,2.	0,25.	0,3.	NTC												mfp4	LC III-E		7	9.89	13.62	18.08	16.13	0.9		LC III-E	mfp4	6.6	9.55	11.81	15.65	12.76	0.9		mrp4	LC 1-A	1.7
	mrp4	0,1.	0,15.	0,2.	0,25.	0,3.	NTC		0,1.	0,15.	0,2.	0,25.	0,3.	NTC															0.1	0.15	0.2	0.25	0.3	NTC												LC III-E	11.88
	cy	0,1.	0,15.	0,2.	0,25.	0,3.	NTC		0,1.	0,15.	0,2.	0,25.	0,3.	NTC												mrp4	LC 1-A		1.15	1.41	1.7	2.09	2.27	0.1		LC 1-A	mrp4	1.04	1.3	1.65	1.75	1.79	0.1
																										mrp4	LC III-E		6.97	9.38	11.88	14.87	16.33	1		LC III-E	mrp4	7.77	10.08	12.43	14.12	14.1	1
								probe concentration used in diagnostic routine																					0.1	0.15	0.2	0.25	0.3	NTC
																										cyano	LC 1-A		1.02	1.43	1.86	2.18	2.38	0.1		LC 1-A	cy	0.89	1.36	1.78	1.91	2.14	0.1				0.2
results																										cyano	LC III-E		6.55	9.58	13.63	15.67	17.73	1.1		LC III-E	cy	7.55	10.57	13.95	15.22	16.26	1		cyano	LC I	1.86
cyano	Cp value																fluorescence																		probe concentration											LC III	13.63
		probe concentration							probe concentration									probe concentration															figure 2:		0,1µM	0,15µM	0,2µM	0,25µM	0,3µM	NTC					mfp 1	LC I	1.64
LCI		0,1.	0,15.	0,2.	0,25.	0,3.	NTC		0,1.	0,15.	0,2.	0,25.	0,3.	NTC		LC I		0,1.	0,15.	0,2.	0,25.	0,3.	NTC		0,1.	0,15.	0,2.	0,25.	0,3.	NTC			cyano	LC I	1.02	1.43	1.86	2.18	2.38	0.1	0					LC III	11.29
	mfp 1	31.91	32.04	32.05	31.64	31.69	X		34.76	34.73	35.1	34.82	33.98	X			mfp 1	0.88	1.34	1.64	1.65	1.81	0.1		0.85	1.18	1.48	1.49	1.48	0.1				LC III	6.55	9.58	13.63	15.67	17.73	1.1	0				mfp2	LC I	1.63
positive control	mfp2	31.91	32.17	32.34	32.28	32.14	X	1:10 positive control	34.97	35.07	35	34.5	34.05	X		positive control	mfp2	1.09	1.3	1.63	1.83	2.3	0.1	1:10 positive control	0.84	1.08	1.31	1.37	1.43	0.1			mfp 1	LC I	0.88	1.34	1.64	1.65	1.81	0.1	0					LC III	10.99
synechococcus (IC)	mfp3	31.49	31.84	31.44	31.16	31.76	X	synechococcus (IC)	32.83	33.47	35.48	34.49	33.98	X		synechococcus (IC)	mfp3	0.93	1.17	1.43	1.66	1.89	0.1	synechococcus (IC)	0.59	0.77	1.4	1.48	1.39	0.1				LC III	5.91	9.07	11.29	10.92	13.85	0.8	0				mfp3	LC I	1.43
	mfp4	31.78	31.97	32.04	32.02	31.87	X		34.72	34.73	34.73	34.46	34.96	X			mfp4	1.13	1.64	2.08	2.57	2.29	0.1		0.87	1.27	1.71	1.87	1.81	0.1			mfp2	LC I	1.09	1.3	1.63	1.83	2.3	0.1	0					LC III	9.75
	mrp4	31.81	32.16	32.19	32.07	32.17	X		35.32	35.18	35.8	35.93	35.46	X			mrp4	1.15	1.41	1.7	2.09	2.27	0.1		1.04	1.3	1.65	1.75	1.79	0.1				LC III	6.65	8.44	10.99	11.98	15.25	0.9	0				mfp4	LC I	2.08
	cy	31.72	31.9	32.08	32.15	32.31	X		35.68	35.45	35.74	35.68	35.74	X			cy	1.02	1.43	1.86	2.18	2.38	0.1		0.89	1.36	1.78	1.91	2.14	0.1			mfp3	LC I	0.93	1.17	1.43	1.66	1.89	0.1	0					LC III	13.62
																																		LC III	6.05	7.24	9.75	11.53	12.58	1	0
LCIII		1	2	3	4	5	6		7	8	9	10	11	12		LC III		1	2	3	4	5	6		7	8	9	10	11	12			mfp4	LC I	1.13	1.64	2.08	2.57	2.29	0.1	0
	mfp 1	31.93	31.8	31.97	31.31	32	X		34.11	34.47	33.99	34.83	33.92	X			mfp 1	5.91	9.07	11.29	10.92	13.85	0.8		5.6	7.34	8.46	9.73	8.64	0.8				LC III	7	9.89	13.62	18.08	16.13	0.9	0
positive control	mfp2	32.1	32.26	31.91	31.91	32.12	X	1:10 positive control	34.87	35.63	34.93	34.69	35.12	X		positive control	mfp2	6.65	8.44	10.99	11.98	15.25	0.9	1:10 positive control	6.72	8.08	9.02	9.44	11.13	0.9			mrp4	LC I	1.15	1.41	1.7	2.09	2.27	0.1	0
synechoccus (IC)	mfp3	31.11	31.78	31.89	31.61	31.59	X	synechococcus (IC)	32.71	33.74	34.8	34.12	33.98	X		synechococcus (IC)	mfp3	6.05	7.24	9.75	11.53	12.58	1	synechococcus (IC)	3.79	6.08	9.39	9.99	10.84	0.9				LC III	6.97	9.38	11.88	14.87	16.33	1	0
	mfp4	31.92	32	32.03	32.28	31.83	x		34.28	34.67	34.23	34.88	34.78	x			mfp4	7	9.89	13.62	18.08	16.13	0.9		6.6	9.55	11.81	15.65	12.76	0.9
	mrp4	31.99	32.18	32.15	32.26	32.43	x		35.03	34.95	35.29	35.74	35.49	x			mrp4	6.97	9.38	11.88	14.87	16.33	1		7.77	10.08	12.43	14.12	14.1	1
	cy	31.93	32.3	31.92	31.95	32.13	x		35.6	35.59	34.96	35.67	36.4	x			cy	6.55	9.58	13.63	15.67	17.73	1.1		7.55	10.57	13.95	15.22	16.26	1

## Sheet: figure 2 for article
fi			Cp-value					fluorescence in units
			probe concentration					probe concentration
			0,1.	0,2.	0,3.	NTC		0,1.	0,2.	0,3.	NTC
	LC I	MFP 1	31.91	32.05	31.69	X		0.88	1.64	1.81	0.1
	LC III	MFP 1	31.93	31.97	32	X		5.91	11.29	13.85	0.8
	LC I	MFP 2	31.91	32.34	32.14	X		1.09	1.63	2.3	0.1
	LC III	MFP 2	32.1	31.91	32.12	X		6.65	10.99	15.25	0.9
	LC I	MFP 3	31.49	31.44	31.76	X		0.93	1.43	1.89	0.1
	LC III	MFP 3	31.11	31.89	31.59	X		6.05	9.75	12.58	1
	LC I	MFP 4	31.78	32.04	31.87	X		1.13	2.08	2.29	0.1
	LC III	MFP 4	31.92	32.03	31.83	x		7	13.62	16.13	0.9
	LC I	MRP 4	31.81	32.19	32.17	X		1.15	1.7	2.27	0.1
	LC III	MRP 4	31.99	32.15	32.43	x		6.97	11.88	16.33	1
	LC I	Cyano	31.72	32.08	32.31	X		1.02	1.86	2.38	0.1
	LC III	Cyano	31.93	31.92	32.13	x		6.55	13.63	17.73	1.1
