# Supplementary material for: Variability and cost implications of three generations of the Roche LightCycler® 480
Source: PLoS One. 2018 Jan 12;13(1):e0190847. doi: 10.1371/journal.pone.0190847 (PMC5766094; doi:10.1371/journal.pone.0190847)
Supplement: S3 Dataset — (XLS) [file pone.0190847.s003.xls]

## Sheet: signal to noise
Datum		2014-09-29				synechoccus (IC)
Experiment		signal to noise
Lightcycler		5
Runnummer		EP20140929-01
	limit of detection						signal to noise
	1	2	3	4	5	6	7	8	9	10	11	12
	IC	IC	IC	IC	IC		FAM	cy5	FAM	cy5
A	mfp1	mfp2	mfp3	mfp4	mrp		c.coli	mrp	c.coli ntc	mrp ntc
	10^1	10^1	10^1	10^1	10^1		0,2	0,2	0,2	0,2
B									ntc	ntc
	10^2	10^2	10^2	10^2	10^2		0,15	0,15	0,15	0,15
C									ntc	ntc
	10^3	10^3	10^3	10^3	10^3		0,10	0,10	0,10	0,10
D									ntc	ntc
	10^4	10^4	10^4	10^4	10^4		0,075	0,075	0,075	0,075
E									ntc	ntc
	10^5	10^5	10^5	10^5	10^5		0,050	0,050	0,050	0,050
F									ntc	ntc
	10^6	10^6	10^6	10^6	10^6		0,025	0,025	0,025	0,025
G
	10^7	10^7	10^7	10^7	10^7
H
	10^8	10^8	10^8	10^8	10^8
	C.coli	row 7								mrp (cy5)	row 8
	row 1 MFP1									row 2 MFP2
	row 3 MFP3									row 4 MFP4
	row 5 cy mrp
